# Supplementary material for: Structurally Dependent Self-Propulsion Behaviors of Pt-SiO2 Micromotors
Source: Nanomaterials (Basel). 2026 Jan 4;16(1):73. doi: 10.3390/nano16010073 (PMC12787454; doi:10.3390/nano16010073)
Supplement: Supplementary file 1 [file nanomaterials-16-00073-s001.zip]

Archive with 8 entries (8 files):
- nanomaterials-4051462-supplementary.pdf
- Video S1.avi
- Video S2.avi
- Video S3.avi
- Video S4.avi
- Video S5.avi
- Video S6.avi
- Video S7.avi
